# Supplementary material for: Public Health Awareness on Bat Rabies among Bat Handlers and Persons Residing near Bat Roosts in Makurdi, Nigeria
Source: Pathogens. 2022 Aug 26;11(9):975. doi: 10.3390/pathogens11090975 (PMC9505307; doi:10.3390/pathogens11090975)
Supplement: Supplementary file 1 [file pathogens-11-00975-s001.zip]

Archive with 1 entries (1 files):
- pathogens-1848220-supplementary.pdf
